# Supplementary material for: Agroforestry in Madagascar: past, present, and future
Source: Agrofor Syst. 2024 May 10;98(6):1659–80. doi: 10.1007/s10457-024-00975-y (PMC11286679; doi:10.1007/s10457-024-00975-y)
Supplement: Supplementary file 2 — Supplementary file2 (CSV 163 kb) [file 10457_2024_975_MOESM2_ESM.csv]

title	abstract	year	journal	volume	issue	pages	authors	source	decision	decision DM	decision PL	reason	assessor	exclusion based on full text review	reason full	language	study type	discipline based on affiliations	main domain	topic	composition studied	agroforest type	shade trees (no production)	main crop	other crop 1	other crop 2	other crop 3	other crop 4	other crop 5	other crop 6	other crop 7	other crop 8	total number	animal	land-use history & outcomes studied	land-use history	available baseline	outcomes studied	outcome compared to forest baseline	summary compared to forest baseline	outcome compared to open land baseline	summary compared to open land baseline	outcome compared to unclear baseline	summary compared to unclear baseline	establishment factors studied	factors promoting agroforestry establishment	summary promoting	factors inhibiting agroforestry establishment	summary inhibiting
Using Geographic Information Systems to assess possibilities of expanding traditional agroforestry in slash-and-burn zones in Madagascar	Beforona is a mountainous region in eastern Madagascar, where slash-and-burn cultivation (tavy) has been practiced for several generations to produce rice, the staple food of the Malagasy people. This system of cultivation has long been unsustainable (deforestation, erosion, loss of soil fertility, etc). Other types of cultivation considered more sustainable were inventoried in a study, particula…	2003	MOUNTAIN RESEARCH AND DEVELOPMENT	23	4	329-333	Nambena, SM	agfm	Included	Included	Included		Dominic	no		English	quantitative	geography	ecosystem services	land use	yes	agrosilvocultural	NA	Coffee	Banana	Other fruit	NA	NA	NA	NA	NA	NA	NA	NA	yes	open-land-derived	open land	no	NA	NA	NA	NA	NA	NA	yes	economy and finance	better market access	environmental	steep, too close to forest (tavy at forest edge)
Taking into account local practices and indigenous knowledge in an emergency conservation context in Madagascar	At the 5th World Parks Congress, held in Durban, South Africa in 2003, the President of Madagascar committed his government to tripling the country's protected zones over the next 5 years. The announcement reflected a desire to combine rapid conservation efforts with sustainable development. Conservationists in Madagascar focused their attention on the endemic baobab tree, Adansonia grandidieri. …	2009	BIODIVERSITY AND CONSERVATION	18	10	2759-2777	Marie, CN and Sibelet, N and Dulcire, M and Rafalimaro, M and Danthu, P and Carriere, SM	agfm	Included	Included	Excluded		Dominic	no		English	qualitative	agronomy	livelihoods	management	yes	agrosilvocultural	none	Rice	Maize	Cassava	Baobab	NA	NA	NA	NA	NA	NA	NA	yes	forest-derived	none	no	NA	NA	NA	NA	NA	NA	no	NA	NA	NA	NA
SENSE AND SENSIBILITIES: NEGOTIATING MEANINGS WITHIN AGRICULTURE IN NORTHEASTERN MADAGASCAR	The agroforestry fields of small-scale farmers in the Mananara region of Northeastern Madagascar are places where materials, meanings, and knowledge overlap. These cultivated landscapes assist individuals to balance the environmental "sense" of scientific epistemologies that emphasize experimentation and development with the more emotive "sensibilities" of tradition, where spirits and ancestors e…	2010	ETHNOLOGY	49	4	283-301	Osterhoudt, S	agfm	Included	Included	Included		Dominic	no		English	qualitative	anthropology	livelihoods	knowledge	yes	agrosilvocultural	NA	Clove	Vanilla	Coffee	Breadfruit	Other fruit	NA	NA	NA	NA	NA	NA	no	NA	NA	NA	NA	NA	NA	NA	NA	NA	no	NA	NA	NA	NA
Horticultural Agroforestry Systems in the Humid Tropics: Analysis of Clove Tree-Based Systems in Madagascar	Cloves are one of the main Malagasy agricultural exports and their production is based on family farming. Helping farmers to develop their cropping systems towards more sustainable systems calls for a comprehensive picture of the diversity of their practices. This study set out to fill knowledge gaps on this point. Three scales were considered, i.e. plot structure, cropping system and farming sys…	2011	I INTERNATIONAL SYMPOSIUM ON TROPICAL HORTICULTURE	894		161-167	Michels, T and Bisson, A and Ralaidovy, V and Rabemananjar, H and Jahiel, M and Malezieux, E	agfm	Included	Included	Included		Dominic	no		English	mixed	agronomy	ecosystem services	management	yes	agrosilvocultural	few	Clove	Other fruit	Coffee	Rice	Cassava	Maize	Pineapple	Vanilla	Sugarcane	NA	NA	no	NA	NA	NA	NA	NA	NA	NA	NA	NA	no	NA	NA	NA	NA
Understanding and Integrating Local Perceptions of Trees and Forests into Incentives for Sustainable Landscape Management	We examine five forested landscapes in Africa (Cameroon, Madagascar, and Tanzania) and Asia (Indonesia and Laos) at different stages of landscape change. In all five areas, forest cover (outside of protected areas) continues to decrease despite local people's recognition of the importance of forest products and services. After forest conversion, agroforestry systems and fallows provide multiple f…	2011	ENVIRONMENTAL MANAGEMENT	48	2	334-349	Pfund, JL and Watts, JD and Boissiere, M and Boucard, A and Bullock, RM and Ekadinata, A and Dewi, S and Feintrenie, L and Levang, P and Rantala, S and Sheil, D and Sunderland, TCH and Urech, ZL	agfm	Included	Included	Included		Dominic	no		English	quantitative	geography	livelihoods	other	yes	agrosilvocultural	NA	Clove	Vanilla	Coffee	NA	NA	NA	NA	NA	NA	8	NA	yes	open-land-derived	none	no	NA	NA	NA	NA	NA	NA	yes	economy and finance	better market access	economy and finance	lack of market access, lack of capital, cyclone damage, poverty, tenure insecurity
Written with seed: the political ecology of memory in Madagascar	In this article, I bring together work in political ecology and environmental anthropology to examine how smallholder farmers in Madagascar articulate and embody political and economic histories through the everyday interactions with the commodities cultivated in their fields and forests. I ask: how does the work of cultivating land connect with the art of cultivating memory? In considering this …	2016	JOURNAL OF POLITICAL ECOLOGY	23		263-278	Osterhoudt, S	agfm	Included	Included	Included		Dominic	no		English	qualitative	anthropology	livelihoods	knowledge	yes	agrosilvocultural	NA	Clove	Vanilla	Coffee	Breadfruit	Other fruit	NA	NA	NA	NA	NA	NA	no	NA	NA	NA	NA	NA	NA	NA	NA	NA	no	NA	NA	NA	NA
Carbon footprint of smallholder farms in Central Madagascar: The integration of agroecological practices	The carbon footprint (CFP) assessment of smallholders offers key information on the capacities and challenges for greenhouse gas (GHG) mitigation at farm scale. This allows prioritizing the practices that ensure both the food security of farmers and the low carbon impact associated to climate change. To tackle food security challenges and to maintain sustainable environment production, agroecolog…	2017	JOURNAL OF CLEANER PRODUCTION	140		1165-1175	Rakotovao, NH and Razafimbelo, TM and Rakotosamimanana, S and Randrianasolo, Z and Randriamalala, JR and Albrecht, A	agfm	Included	Included	Included		Dominic	no		English	quantitative	agronomy	ecosystem services	management	yes	agrosilvocultural	NA	Other fruit	Other annuals	NA	NA	NA	NA	NA	NA	NA	NA	NA	yes	open-land-derived	open land	yes	NA	NA	positive	Lower carbon footprints for farms adopting agroforestry	NA	NA	yes	economy and finance	richer households more likely to adopt agroforestry	NA	NA
The Use of Vanilla Plantations by Lemurs: Encouraging Findings for both Lemur Conservation and Sustainable Agroforestry in the Sava Region, Northeast Madagascar	Extensive areas of forest are cleared every year to establish new agricultural land in the tropics, resulting in a catastrophic loss in habitat for the world's primates. A prominent example of this process is Madagascar, where an increasing demand for arable land has led to the once-forested landscape to be now dominated by agricultural areas used for the cultivation of food and cash crops. Despi…	2018	INTERNATIONAL JOURNAL OF PRIMATOLOGY	39	1	141-153	Hending, D and Andrianiaina, A and Rakotomalala, Z and Cotton, S	agfm	Included	Included	Included		Dominic	no		English	quantitative	ecology	biodiversity	management	yes	agrosilvocultural	many	Vanilla	NA	NA	NA	NA	NA	NA	NA	NA	NA	NA	yes	unclear	forest	yes	negative	fewer lemur species and lower lemur abundance in agroforests than in forest fragments	NA	NA	NA	NA	no	NA	NA	NA	NA
Clove based cropping systems on the east coast of Madagascar: how history leaves its mark on the landscape	Clove farming developed on the east coast of Madagascar a little over a century ago. The species is largely cultivated and farmed by communities of smallholders. This study aims to characterize clove based cropping systems. There are three types of coexisting clove systems: monoculture where clove is the sole crop with inter-rows covered by wild grasses, agricultural parklands where clove is asso…	2019	AGROFORESTRY SYSTEMS	93	4	1577-1592	Arimalala, N and Penot, E and Michels, T and Rakotoarimanana, V and Michel, I and Ravaomanalina, H and Roger, E and Jahiel, M and Tsy, JMLP and Danthu, P	agfm	Included	Included	Included		LABY	no		English	mixed	agronomy	ecosystem services	land use	yes	agrosilvocultural, agrosilvopastoral	medium	Clove	NA	NA	NA	NA	NA	NA	NA	NA	NA	Cattle	yes	Forest- and open-land-derived	unclear	NA	NA	NA	NA	NA	NA	NA	yes	economy and finance	Colonial era, economy (diversification)	NA	NA
Automated detection of individual clove trees for yield quantification in northeastern Madagascar based on multi-spectral satellite data	There is an increasing demand for clove products, mainly dried buds and essential oil on global markets. Consequently, the importance of clove trees as a provisioning service is increasing at the local level, particularly for smallholders cultivating clove trees as cash crops. Due to limited availability of data on local production, using remote sensing-based methods to quantify today's clove pro…	2019	REMOTE SENSING OF ENVIRONMENT	221		144-156	Roth, SIB and Leiterer, R and Volpi, M and Celio, E and Schaepman, ME and Joerg, PC	agfm	Included	Included	Included		LABY	no		English	mixed	geography	ecosystem services	land use	yes	agrosilvocultural, agrosilvopastoral	NA	Clove	NA	NA	NA	NA	NA	NA	NA	NA	NA	Cattle	no	NA	NA	NA	NA	NA	NA	NA	NA	NA	no	NA	NA	NA	NA
Floral species richness, structural diversity and conservation value of vanilla agroecosystems in Madagascar	Agricultural landscapes provide financial livelihoods for farming communities in rural areas. However, such agroenvironments can significantly impact the local floral biodiversity and introduce harmful invasive species to the ecosystem. Despite the prominence of plantations throughout the tropics, their effects on local flora are limited to only a few specific cash crops and geographical regions.…	2020	AFRICAN JOURNAL OF ECOLOGY	58	1	100-111	Hending, D and Andrianiaina, A and Maxfield, P and Rakotomalala, Z and Cotton, S	agfm	Included	Included	Included		LABY	no		English	quantitative	ecology	biodiversity	land use	yes	agrosilvocultural	NA	Vanilla	Banana	Mango	Jackfruit	NA	NA	NA	NA	NA	NA	NA	yes	Forest- and open-land-derived	unclear	NA	NA	NA	NA	NA	NA	NA	no	NA	NA	NA	NA
The impact of plantation establishment on avian ecological and functional diversity	Conversion of tropical and sub-tropical forest to plantation agriculture poses a significant threat to Madagascar's unique biodiversity and ecosystem functioning, yet little research effort has been dedicated to studying its effects. By comparing avian diversity, community composition, and functional diversity metrics between secondary forest and plantation habitats in the Sambirano eco-region of…	2020	JOURNAL OF WILDLIFE AND BIODIVERSITY	4	4	Sep-25	Evans, B and Royle, K and Prescott, L and Graves, K	agfm	Included	Included	Included		LABY	no		English	quantitative	ecology	biodiversity	land use	yes	agrosilvocultural	NA	Coffee	Vanilla	Cocoa	Other fruit	Chili	Sugarcane	NA	NA	NA	NA	NA	yes	Forest-derived	unclear	yes	negative	avian richness and ecological diversity	NA	NA	NA	NA	yes	governance	lack of legal protection	NA	NA
Decreasing predation rates and shifting predator compositions along a land-use gradient in Madagascar's vanilla landscapes	Land-use change is the main driver of deforestation and land degradation resulting in the loss of biodiversity and ecosystem functioning in north-eastern Madagascar. Vanilla, the region's main cash crop, is grown in agroforestry systems and may provide an opportunity for the conservation of biodiversity and ecosystem functioning. We used dummy caterpillars to assess predation rates and predator c…	2021	JOURNAL OF APPLIED ECOLOGY	58	2	360-371	Schwab, D and Wurz, A and Grass, I and Rakotomalala, AANA and Osen, K and Soazafy, MR and Martin, DA and Tscharntke, T	agfm	Included	Included	Included		LABY	no		English	quantitative	ecology	biodiversity	land use	yes	agrosilvocultural	NA	Vanilla	NA	NA	NA	NA	NA	NA	NA	NA	NA	NA	yes	Forest- and open-land-derived	both	yes	negative	Lower predation rate compared to forest fragments, and shifts in predator composition	neutral	Comparable predation rate and predator composition	NA	NA	no	NA	NA	NA	NA
Tropical land use drives endemic versus exotic ant communities in a global biodiversity hotspot	Understanding how land-use change affects biodiversity is a fundamental step to develop effective conservation strategies in human-modified tropical landscapes. Here, we analyzed how land-use change through tropical small-scale agriculture affects endemic, exotic, and non-endemic native ant communities, focusing on vanilla landscapes in north-eastern Madagascar, a global biodiversity hotspot. Fir…	2021	BIODIVERSITY AND CONSERVATION	30	14	4417-4434	Rakotomalala, AANA and Wurz, A and Grass, I and Martin, DA and Osen, K and Schwab, D and Soazafy, MR and Tscharntke, T and Ravaomanarivo, LRH	agfm	Included	Included	Included		LABY	no		English	quantitative	ecology	biodiversity	land use	yes	agrosilvocultural	many	Vanilla	NA	NA	NA	NA	NA	NA	NA	NA	NA	NA	yes	Forest- and open-land-derived	both	yes	neutral	Comparable species richness, slight shifts in composition	neutral	Comparable species richness, slight shifts in composition	NA	NA	no	NA	NA	NA	NA
Agroforestry innovation by smallholders facing uncertainty: The case of clove-based cropping systems in Madagascar	Clove production in the eastern coastal region of Madagascar is typical of an export crop grown by particularly vulnerable smallholders. Products from clove trees, along with vanilla, account for the largest proportion of Madagascar's agricultural exports. There is a marked contrast between the national economic stakes and the situation of smallholders hampered by fluctuating world market prices,…	2021	EUROPEAN JOURNAL OF AGRONOMY	123			Michel, I and Lobietti, M and Danthu, P and Penot, E and Velonjara, F and Jahiel, M and Michels, T	agfm	Included	Included	Included		LABY	no		English	mixed	agronomy	ecosystem services	land use	yes	agrosilvocultural, agrosilvopastoral	many	Clove	Coffee	Mango	Jackfruit	Coconut	Other fruit	NA	NA	NA	NA	Cattle	yes	Forest- and open-land-derived	NA	NA	NA	NA	NA	NA	NA	NA	no	governance	Colonial era, economy (diversification)	NA	NA
Land-use history determines stand structure and tree diversity in vanilla agroforests of northeastern Madagascar	Question In human-modified tropical landscapes, agroforestry is considered a promising land use to reconcile biodiversity conservation with production goals. The role of agroforests regarding conservation may be strongly influenced by land-use history; however, few studies have explicitly investigated this. We therefore tested the importance of land-use history for habitat structure and tree dive…	2021	APPLIED VEGETATION SCIENCE	24	1		Osen, K and Soazafy, MR and Martin, DA and Wurz, A and Marz, A and Ranarijaona, HLT and Holscher, D	agfm	Included	Included	Included		LABY	no		English	quantitative	ecology	biodiversity	land use	yes	agrosilvocultural	NA	Vanilla	NA	NA	NA	NA	NA	NA	NA	NA	NA	NA	yes	Forest- and open-land-derived	both	yes	negative	Strong decrease in species richness compared to old-growth forest, especially for endemic species	neutral	Similar number of trees and tree species in vanilla agroforesry compared to woody fallow	NA	NA	no	NA	NA	NA	NA
Bird diversity and endemism along a land-use gradient in Madagascar: The conservation value of vanilla agroforestsTeny fanalahidy	Land-use change is the most important driver of biodiversity loss worldwide and particularly so in the tropics, where natural habitats are transformed into large-scale monocultures or heterogeneous landscape mosaics of largely unknown conservation value. Using birds as an indicator taxon, we evaluated the conservation value of a landscape mosaic in northeastern Madagascar, a biodiversity hotspot …	2021	BIOTROPICA	53	1	179-190	Martin, DA and Andriafanomezantsoa, R and Droge, S and Osen, K and Rakotomalala, E and Wurz, A and Andrianarimisa, A and Kreft, H	agfm	Included	Included	Included		Dominic	no		English	quantitative	ecology	biodiversity	land use	yes	agrosilvocultural	many	Vanilla	NA	NA	NA	NA	NA	NA	NA	NA	NA	NA	yes	Forest- and open-land-derived	both	yes	negative	Strong decrease in species richness compared to old-growth forest, especially for endemic species	neutral	No change in species richness over open land baseline	NA	NA	no	NA	NA	NA	NA
Land-use intensification increases richness of native and exotic herbaceous plants, but not endemics, in Malagasy vanilla landscapes	Aim North-eastern Madagascar is a hotspot of plant diversity, but vanilla and rice farming are driving land-use change, including slash-and-burn management. It still remains unknown how land-use change and land-use history affect richness and composition of endemic, native and exotic herbaceous plant species. Location North-eastern Madagascar. Methods We assessed herbaceous plants along a land-us…	2021	DIVERSITY AND DISTRIBUTIONS	27	5	784-798	Raveloaritiana, E and Wurz, A and Grass, I and Osen, K and Soazafy, MR and Martin, DA and Faliniaina, L and Rakotomalala, NH and Vorontsova, MS and Tscharntke, T and Rakouth, B	agfm	Included	Included	Included		LABY	no		English	quantitative	ecology	biodiversity	land use	yes	agrosilvocultural	many	Vanilla	NA	NA	NA	NA	NA	NA	NA	NA	NA	NA	yes	Forest- and open-land-derived	both	yes	neutral	Higher overall herbaceous plant species richness than forest, but fewer for endemic species	neutral	Comparable herbaceous plant species richness	NA	NA	no	NA	NA	NA	NA
Listening to a changing landscape: Acoustic indices reflect bird species richness and plot-scale vegetation structure across different land-use types in north-eastern Madagascar	New technologies like ecoacoustic surveys promise time and cost efficiency for biodiversity assessments, serve as a basis for effective conservation policies, and are particularly appealing for remote and highly diverse tropical areas. Acoustic indices facilitate the analysis of large acoustic datasets but no consensus on their performance has been reached yet. We evaluated the efficacy of four a…	2021	ECOLOGICAL INDICATORS	120			Droge, S and Martin, DA and Andriafanomezantsoa, R and Burivalova, Z and Fulgence, TR and Osen, K and Rakotomalala, E and Schwab, D and Wurz, A and Richter, T and Kreft, H	agfm	Included	Included	Included		LABY	no		English	quantitative	ecology	biodiversity	land use	yes	agrosilvocultural	many	Vanilla	NA	NA	NA	NA	NA	NA	NA	NA	NA	NA	yes	Forest- and open-land-derived	both	yes	negative	lower acourstic diversity than in old-growth forest	neutral	Comparable acoustic diversity	NA	NA	no	NA	NA	NA	NA
Impacts on greenhouse gas balance and rural economy after agroecology development in Itasy Madagascar	Rural development projects to develop sustainable agriculture need to be assessed before engaging smallholder farmers at large scale. Data on agricultural systems to produce food, provide income for smallholders and reduce greenhouse-gas (GHG) emissions are scarce in Sub-Saharan Africa countries. Here, we assessed the potential of agroecological practices (AP) on economic benefits to farmers, GHG…	2021	JOURNAL OF CLEANER PRODUCTION	291			Rakotovao, NH and Chevallier, T and Chapuis-Lardy, L and Deffontaines, S and Mathe, S and Ramaro, MA and Rakotoniamonjy, TH and Lepage, A and Masso, C and Albrecht, A and Razafimbelo, TM	agfm	Included	Included	Included		LABY	no		English	mixed	agronomy	ecosystem services	land use	yes	agrosilvocultural	NA	Coffee	Citrus fruits	NA	NA	NA	NA	NA	NA	NA	NA	NA	no	NA	NA	NA	NA	NA	NA	NA	NA	NA	yes	economy and finance	practice transformation	economy and finance	NA
Shade-Tree Rehabilitation in Vanilla Agroforests is Yield Neutral and May Translate into Landscape-Scale Canopy Cover Gains	Agroforestry can contribute to an increase in tree cover in historically forested tropical landscapes with associated gains in biodiversity and ecosystem functioning, but only if established on open land instead of underneath a forest canopy. However, declines in yields with increasing shade are common across agroforestry crops, driving shade-tree removal in forest-derived agroforests and hinderi…	2021	ECOSYSTEMS	24	5	1253-1267	Martin, DA and Wurz, A and Osen, K and Grass, I and Holscher, D and Rabemanantsoa, T and Tscharntke, T and Kreft, H	agfm	Included	Included	Included		LABY	no		English	mixed	ecology	ecosystem services	management	yes	agrosilvocultural	medium	Vanilla	NA	NA	NA	NA	NA	NA	NA	NA	NA	NA	yes	Forest- and open-land-derived	none	no	NA	NA	NA	NA	NA	NA	yes	economy and finance	land degradation ; economic incentives	NA	NA
Exploring farmers' agrobiodiversity management practices and knowledge in clove agroforests of Madagascar	1. Interactions between farmers and agrobiodiversity are key drivers of agroeco-systems sustainability and of the resilience of such systems to perturbations, but research into the human/nature interactions have overlooked some important aspects of agrobiodiversity management. In particular, farmers' ecological knowledge of the spatial organisation of plant diversity remains an open question, alt…	2021	PEOPLE AND NATURE	3	4	914-928	Mariel, J and Carriere, SM and Penot, E and Danthu, P and Rafidison, V and Labeyrie, V	agfm	Included	Included	Included		Dominic	no		English	mixed	ecology	ecosystem services	management	yes	agrosilvocultural	medium	Clove	Litchi	Jackfruit	Breadfruit	Banana	NA	NA	NA	NA	50	NA	yes	open-land-derived	none	no	NA	NA	NA	NA	NA	NA	yes	economy and finance	Lack of rice paddies motivates farmers to have more agroforestry since they need cash to buy rice	economy and finance	Limited market access; fluctuating prices
Food insecurity related to agricultural practices and household characteristics in rural communities of northeast Madagascar	Ending hunger and alleviating poverty are key goals for a sustainable future. Food security is a constant challenge for agrarian communities in low-income countries, especially in Madagascar. We investigated agricultural practices, household characteristics, and food security in northeast Madagascar. We tested whether agricultural practices, demographics, and socioeconomics in rural populations w…	2021	FOOD SECURITY				Herrera, JP and Rabezara, JY and Ravelomanantsoa, NAF and Metz, M and France, C and Owens, A and Pender, M and Nunn, CL and Kramer, RA	agfm	Included	Included	Included		LABY	no		English	mixed	agronomy	livelihoods	management	yes	agrosilvocultural	NA	Vanilla	Coffee	Coconuts	Avocados	Other fruit	NA	NA	NA	NA	NA	NA	no	NA	NA	NA	NA	NA	NA	NA	NA	NA	yes	economy and finance	better income	economy and finance	NA
The clove tree of Madagascar : a success story with an unpredictable future	The clove tree was introduced to Madagascar from the Maluku Islands in Indonesia at the beginning of the 19th century. In spite of its sensitivity to hazards such as cyclones, a locally found pest known as andretra and year-on-year variability in the production of cloves, it has adapted surprisingly well to the ecological conditions on Madagascar's East coast, particularly the Analanjirofo Region…	2014	BOIS ET FORETS DES TROPIQUES		320	83-96	Danthu, P and Penot, E and Ranoarisoa, KM and Rakotondravelo, JC and Michel, I and Tiollier, M and Michels, T and Normand, F and Razafimamonjison, G and Fawbush, F and Jahiel, M	cropm	Included	Included	Included		DOMINIC	no		English	review	agronomy	livelihoods	other	yes	agrosilvocultural, agrosilvopastoral	medium	Clove	Coffee	Mango	Coconut	Rice	Maize	Sweet potatoe	NA	NA	NA	Cattle	no	NA	NA	NA	NA	NA	NA	NA	NA	NA	yes	economy and finance	attractive prices for products	natural hazards	Cyclone damage as a problem for clove farming
Land-use trajectories for sustainable land system transformations: Identifying leverage points in a global biodiversity hotspot	Sustainable land-system transformations are necessary to avert biodiversity and climate collapse. However, it remains unclear where entry points for transformations exist in complex land systems. Here, we conceptualize land systems along land-use trajectories, which allows us to identify and evaluate leverage points, i.e., entry points on the trajectory where targeted interventions have particula…	2022	PROCEEDINGS OF THE NATIONAL ACADEMY OF SCIENCES OF THE UNITED STATES OF AMERICA	119	7		Martin, DA and Andrianisaina, F and Fulgence, TR and Osen, K and Rakotomalala, AANA and Raveloaritiana, E and Soazafy, MR and Wurz, A and Andriafanomezantsoa, R and Andriamaniraka, H and Andrianarimisa, A and Barkmann, J and Droge, S and Grass, I and Guerrero-Ramirez, N and Hanke, H and Holscher, D and Rakouth, B and Ranarijaona, HLT and Randriamanantena, R and Ratsoavina, FM and Ravaomanarivo, L…	cropm	Included	Included	Included		LABY	no		English	mixed	ecology	ecosystem services	land use	yes	agrosilvocultural	NA	Vanilla	NA	NA	NA	NA	NA	NA	NA	NA	NA	NA	yes	Forest- and open-land-derived	forest	yes	negative	Decreases in multidiversity and multifunctionality over forest, but increases in productivity	neutral	Comparable multidiversity and multifunctionality compared to open land	NA	NA	yes	economy and finance	land degradation ; economic and finance	NA	NA
Land-Use Strategies of Farmers in Responding to Rising Land-Use Pressures in the Southeastern Forest Region of Madagascar: A Comparative Study between Lowland Households and Hillside Households	An alternative production system to slash-and-burn cultivation is urgently required to satisfy both increasing subsistence needs and environmental conservation objectives in the rainforest region of Madagascar. This paper investigates the current land-use management practices of smallholder farmers that have faced tight land-use pressures due to rapid population growth and stricter forest protect…	2012	JARQ-JAPAN AGRICULTURAL RESEARCH QUARTERLY	46	3	249-256	Tsujimoto, Y and Homma, K and Matsuyama, H and Shiraiwa, T	cropm	Included	Included	Included		DOMINIC	no		English	quantitative	agronomy	livelihoods	land use	yes	agrosilvocultural	NA	Coffee	Banana	Sugarcane	Other fruit	NA	NA	NA	NA	NA	NA	NA	no	NA	NA	NA	NA	NA	NA	NA	NA	NA	yes	NA	NA	economy and finance	Need to increase subsistence yields and low coffee prices led to the slashing-and-burning of coffee agroforests.
Differential responses of amphibians and reptiles to land-use change in the biodiversity hotspot of north-eastern Madagascar	Large expanses of tropical rainforest have been converted into agricultural landscapes cultivated by smallholder farmers. This is also the case in north-eastern Madagascar; a region that retains significant proportions of forest cover despite slash-and-burn shifting hill rice cultivation and vanilla agroforestry expansion. The region is also a global hotspot for herpetofauna diversity, but how am…	2022	ANIMAL CONSERVATION				Fulgence, TR and Martin, DA and Randriamanantena, R and Botra, R and Befidimanana, E and Osen, K and Wurz, A and Kreft, H and Andrianarimisa, A and Ratsoavina, FM	cropm	Included	Included	Included		LABY	no		English	quantitative	ecology	biodiversity	land use	yes	agrosilvocultural	NA	Vanilla	NA	NA	NA	NA	NA	NA	NA	NA	NA	NA	yes	Forest- and open-land-derived	forest	yes	negative	Very similar plot-level amphibian and reptile species richness compared to forest fragment, but further shift in species composition and fewer exclusive species. Much fewer amphibian species than in old-growth forest.	neutral	No changes in amphibian and reptile species richness, composition, and number of unique species.	NA	NA	NA	NA	NA	NA	NA
Remembered resilience: oral history narratives and community resilience in agroforestry systems	In this article, I consider how local oral history narratives provide smallholder farmers with both material and symbolic resources in adapting to climate change. I draw from the case study of an agrarian village in Madagascar that was struck by a destructive category 3 cyclone. In the weeks following the storm, oral history knowledge occupied an increasingly visible role within the community, as…	2018	RENEWABLE AGRICULTURE AND FOOD SYSTEMS	33	3	252-255	Osterhoudt, S	agfm	Included	Included	Included		LABY	no		English	qualitative	anthropology	livelihoods	knowledge	yes	agrosilvocultural	NA	Coffee	Vanilla	Clove	NA	NA	NA	NA	NA	NA	NA	NA	no	NA	NA	NA	NA	NA	NA	NA	NA	NA	yes	economy and finance	agroforestry landscapres creates senses of collective memory and belonging	natural hazards	NA
Herpetological diversity across intact and modified habitats of Nosy Komba Island, Madagascar	A six month herpetological survey was undertaken between March and September 2015 on Nosy Komba, an island off of the northwest coast of mainland Madagascar which has undergone considerable anthropogenic modification. A total of 14 species were found that have not been previously recorded on Nosy Komba, bringing the total island diversity to 52 (41 reptiles and 11 frogs). The species assemblage, …	2017	JOURNAL OF NATURAL HISTORY	51	11	625-642	Blumgart, D and Dolhem, J and Raxworthy, CJ	cropm	Included	Included	Excluded		DOMINIC	no		English	quantitative	ecology	biodiversity	land use	yes	agrosilvocultural	medium	Coffee	NA	NA	NA	NA	NA	NA	NA	NA	NA	NA	yes	unclear	forest	yes	negative	Slightly lower species richness than forests, but significantly fewer endemic reptile and amphibian species.	NA	NA	NA	NA	no	NA	NA	NA	NA
Lemurs in Cacao: Presence and Abundance within the Shade Plantations of Northern Madagascar	The recognition that much biodiversity exists outside protected areas is driving research to understand how animals survive in anthropogenic landscapes. In Madagascar, cacao (Theobroma cacao) is grown under a mix of native and exotic shade trees, and this study sought to understand whether lemurs were present in these agroecosystems. Between November 2016 and March 2017, discussions with farmers,…	2020	FOLIA PRIMATOLOGICA	91	2	96-107	Webber, AD and Solofondranohatra, JS and Razafindramoana, S and Fernandez, D and Parker, CA and Steer, M and Abrahams, M and Allainguillaume, J	agfm	Included	Included	Included		LABY	no		English	quantitative	ecology	biodiversity	land use	yes	agrosilvocultural	many	Cocoa	Jackfruit	Banana	Ylang ylang	NA	NA	NA	NA	NA	NA	NA	no	NA	NA	NA	NA	NA	NA	NA	NA		no	NA	NA	NA	NA
Climate smart agriculture impact on soil organic carbon stocks in Madagascar	Climate smart agriculture is presented as a solution to alleviate food insecurity, mitigate climate change and contribute to climate change adaptation. In Madagascar, different sustainable agricultural practices were implemented in the last 20 years by many non-governmental organizations in order to increase crop yields, maintain soil fertility and increase household income. These practices are c…	2018	CAHIERS AGRICULTURES	27	3		Razafimbelo, TM and Andriamananjara, A and Rafolisy, T and Razakamanarivo, H and Masse, D and Blanchart, E and Falinirina, MV and Bernard, L and Ravonjiarison, N and Albrecht, A	agfm	Included	Included	Included		Dominic	yes	not a paper	French
Towards domestication of the endemic Malagasy pepper tsiperifery (Piper sp.): Lessons learnt from domestication and cultivation history of other peppers	Introduction Since the international popularity of tsiperifery, the Malagasy wild pepper (Piper sp.) from Madagascar started to grow, traditional low-intensity harvesting has turned into uncontrolled systematic collection, which is environmentally and socio-economically unsustainable. Domestication could be key for sustainable exploitation of tsiperifery. Here we collated information from compara…	2021	FRUITS	76	3	123-133	Ceccarelli, V and Queste, J and Barberi, P	agfm	Included	Included	Included		LABY	yes	no agroforestry focus	English
Experience from fifteen years of Malagasy lychee export campaigns	Lychee on the European markets. With approximately 2.8 Mt of annual global production, lychee constitutes a minor fruit in terms of production. The world production is mainly located in the northern hemisphere (95%). However, most of the quantity exported to the EU comes from the southern hemisphere. In this context, with its 100,000 t of annual production, Madagascar is ranked fourth in the prod…	2014	FRUITS	69	1		Jahiel, M and Andreas, C and Penot, E	cropm	Included	Included	Excluded	not agroforestry focused	LABY	yes	no agroforestry focus	English
Genetic variation in the Afromontane tree Prunus africana, an endangered medicinal species	An understanding of the patterns of variation within and among populations of tropical trees is essential for devising optimum genetic management strategies for their conservation and sustainable utilization. Here, random amplified polymorphic DNA (RAPD) analysis was used to partition variation within and among 10 populations of the endangered Afromontane medicinal tree, Prunus africana, sampled …	1999	MOLECULAR ECOLOGY	8	1	151-156	Dawson, IK and Powell, W	agfm	Included	English	Included	no agroforestry focus	Dominic	yes	no agroforestry focus	English
Seasonal dependence of rooting success in cuttings from natural forest trees in Madagascar	Four ligneous species from the tropical forest in the east of Madagascar, with a proven or potentially high economic value, were subject to `low-tech' vegetative propagation tests from stem cuttings. The species concerned were Aphloia theiformis, Ilex mitis, Prunus africana and Ravensara aromatica. The cuttings were three-node segments of stems on which one leaf was retained. All the species prov…	2008	AGROFORESTRY SYSTEMS	73	1	47-53	Danthu, P and Ramaroson, N and Rambeloarisoa, G	agfm	Included	Excluded	Included	no agroforestry focus	Dominic	yes	no agroforestry focus	English
Coat Condition of Ringtailed Lemurs, Lemur catta, at Berenty Reserve, Madagascar: II. Coat and Tail Alopecia Associated with Leucaena leucocepahala, 2001-2006	Fur condition in wild ringtailed lemurs, Lemur catta, was recorded during September-November birth seasons 2001-2006 at Berenty Reserve, Madagascar. Body coat condition was scored on a scale from BS 0: full, smooth coat with guard hairs, to BS5: half or more of back and limbs hairless. Tail condition was scored from TS 0: full, to TS 5: half or more hairless. Where troop core areas included stand…	2009	AMERICAN JOURNAL OF PRIMATOLOGY	71	3	199-205	Jolly, A	agfm	Included	Excluded	Included	no agroforestry focus	Dominic	yes	no agroforestry focus	English
RUBBER TREE INTERCROPPING WITH FOOD-CROPS, PERENNIAL, FRUIT AND TREE CROPS: SEVERAL EXAMPLES IN ASIA, AFRICA AND AMERICA	Initially developed by the Estate sector at the beginning of the century, most rubber tree plantings are from the smallholder sector. The initial model of diffusion was based on a strict monoculture. However, intercropping with annual food crops during the immature period of rubber tree, Hevea brasiliensis, are relatively well developed, including in rubber projects. On the other hand, the associ…	2009	BOIS ET FORETS DES TROPIQUES		301	67-82	Penot, E and Ollivier, I	agfm	Included	Excluded	Included	not Madagascar	Dominic	yes	not Madagascar	English
Identifying the global potential for baobab tree cultivation using ecological niche modelling	The benefits provided by underutilised fruit tree species such as baobab (Adansonia digitata L.) in combating increasing malnutrition and poverty become more apparent as awareness grows regarding concerns of climate change and food security. Due to its multiple uses, its high nutritional and medicinal value, drought tolerance and relatively easy cultivation, baobab has been identified as one of t…	2010	AGROFORESTRY SYSTEMS	80	2	191-201	Sanchez, AC and Osborne, PE and Haq, N	agfm	Included	Excluded	Included	not Madagascar	Dominic	yes	not Madagascar	English
Certification of agroforestry tree germplasm in Southern Africa: opportunities and challenges	The lack of high quality agroforestry tree germplasm has long been recognized as one of the major challenges to widespread adoption of agroforestry in Southern Africa. Productivity levels realized in operational scale plantings are far less than those demonstrated in research and this has been partly blamed on the use of germplasm of unknown quality and low productivity potential. The lack of hig…	2011	AGROFORESTRY SYSTEMS	83	1	75-87	Nyoka, BI and Ajayi, OC and Akinnifesi, FK and Chanyenga, T and Mng'omba, SA and Sileshi, G and Jamnadass, R and Madhibha, T	agfm	Included	Excluded	Included	no agroforestry focus	Dominic	yes	not Madagascar	English
Adoption, use and perception of Australian acacias around the world	Aim To examine the different uses and perceptions of introduced Australian acacias (wattles; Acacia subgenus Phyllodineae) by rural households and communities. Location Eighteen landscape-scale case studies around the world, in Vietnam, India, Reunion, Madagascar, South Africa, Congo, Niger, Ethiopia, Israel, France, Portugal, Brazil, Chile, Dominican Republic and Hawai'i. Methods Qualitative com…	2011	DIVERSITY AND DISTRIBUTIONS	17	5	822-836	Kull, CA and Shackleton, CM and Cunningham, PJ and Ducatillon, C and Dufour-Dror, JM and Esler, KJ and Friday, JB and Gouveia, AC and Griffin, AR and Marchante, E and Midgley, SJ and Pauchard, A and Rangan, H and Richardson, DM and Rinaudo, T and Tassin, J and Urgenson, LS and von Maltitz, GP and Zenni, RD and Zylstra, MJ	agfm	Included	Excluded	Included	no agroforestry focus	Dominic	yes	no agroforestry focus	English
Agroecosystems and Primate Conservation in The Tropics: A Review	Agroecosystems cover more than one quarter of the global land area (ca. 50 million km2) as highly simplified (e.g. pasturelands) or more complex systems (e.g. polycultures and agroforestry systems) with the capacity to support higher biodiversity. Increasingly more information has been published about primates in agroecosystems but a general synthesis of the diversity of agroecosystems that prima…	2012	AMERICAN JOURNAL OF PRIMATOLOGY	74	8	696-711	Estrada, A and Raboy, BE and Oliveira, LC	agfm	Included	Included	Included		Dominic	yes	not Madagascar	English
Protected areas within multifunctional landscapes: Squeezing out intermediate land use intensities in the tropics?	A protected area (PA) tends to be designated in an area where tracts of primary forest remain, often with poor accessibility due to terrain features and yet with some exposure to threats. Typically, a PA is at the start of a 'forest transition' gradient. The establishment of a PA influences the whole gradient. We analyzed the temporal patterns of land-use change inside and outside four PAs, with …	2013	LAND USE POLICY	30	1	38-56	Dewi, S and van Noordwijk, M and Ekadinata, A and Pfund, JL	agfm	Included	Included	Included		Dominic	yes	no agroforestry focus	English
Power, policy and the Prunus africana bark trade, 1972-2015	Ethnopharmacological relevance: After almost 50 years of international trade in wild harvested medicinal bark from Africa and Madagascar, the example of Prunus africana holds several lessons for both policy and practice in the fields of forestry, conservation and rural development. Due to recent CITES restrictions on P. africana exports from Burundi, Kenya and Madagascar, coupled with the lifting…	2016	JOURNAL OF ETHNOPHARMACOLOGY	178		323-333	Cunningham, A and Anoncho, VF and Sunderland, T	agfm	Included	Excluded	Included	no agroforestry focus	Dominic	yes	no agroforestry focus	English
Gender challenges in horticultural research in Ethiopia and Madagascar	Female farmers are often overburdened with the multiple roles they assume in households, farming, childcare and the community. Horticultural projects that aim to improve nutrition and livelihoods usually address the women's domain of home gardens and vegetable farming. As a consequence, interventions tend to increase the workload of female farmers and run the risk of negatively affecting the well…	2018	INTERNATIONAL SYMPOSIA ON TROPICAL AND TEMPERATE HORTICULTURE - ISTTH2016	1205		137-145	Nischalke, SM and Abebe, M and Assefa, B and Keding, GB and Kriesemer, SK and Randrianarison, N and Beuchelt, T	agfm	Included	Included	Included		LABY	yes	no agroforestry focus	English
QUANTIFYING THE CONSERVATION VALUE OF PLANTATION FORESTS FOR A MADAGASCAN HERPETOFAUNA	Plantations are becoming a dominant component of the forest landscape of Madagascar, yet there is very little information available regarding the implications of different forms of plantation agriculture for Madagascan reptiles and amphibians. I determined the conservation value of bamboo, secondary, open-canopy plantation, and closed-canopy plantation forests for reptiles and amphibians on the i…	2019	HERPETOLOGICAL CONSERVATION AND BIOLOGY	14	1	269-287	Evans, B	agfm	Included	Excluded	Included	no agroforestry focus	LABY	yes	no agroforestry focus	English
Land management modifies the temperature sensitivity of soil organic carbon, nitrogen and phosphorus dynamics in a Ferralsol	Land management and global warming affect the dynamics of soil organic matter (SOM) and nutrients such as nitrogen (N) and phosphorus (P). The effects depend on the type of SOM and on the temperature sensitivity of the SOM mineralization. There is insufficient data on tropical soils, which generally have low nutrient availability, to be able to predict the changes in SOM dynamics and, particularl…	2019	APPLIED SOIL ECOLOGY	138		112-122	Andry, A and Tiphaine, C and Dominique, M and Herintsitohaina, R and Tantely, R	agfm	Included	Included	Excluded		LABY	yes	no agroforestry focus	English
Identification of crucial stepping stone habitats for biodiversity conservation in northeastern Madagascar using remote sensing and comparative predictive modeling	Madagascar is a global biodiversity hotspot of conservation concern. The decline of natural forest habitats due to shifting cultivation has been one of the major land use changes during the last decades. We analyzed satellite images between 1990 and 2018 from northeastern Madagascar to evaluate the contribution of nine variables (e.g., topographic, demographic, forest protection) to explain past …	2020	BIODIVERSITY AND CONSERVATION	29	7	2161-2184	Schussler, D and Mantilla-Contreras, J and Stadtmann, R and Ratsimbazafy, JH and Radespiel, U	agfm	Included	Excluded	Included	no agroforestry focus	LABY	yes	no agroforestry focus	English
Agricultural Practices Modulate the Beneficial Activity of Bacterial-Feeding Nematodes for Plant Growth and Nutrition: Evidence from an Original Intact Soil Core Technique	Free-living nematodes have beneficial effects on plant growth and nutrition. Exploring how agricultural practices modulate these beneficial effects is still challenging. A study was conducted in Ferralsols from Madagascar from one unmanaged grassland and 16 upland rainfed rice fields, representative of different agricultural practices: rotation, agroforestry and monoculture. Intact soil cores in …	2021	SUSTAINABILITY	13	13		Trap, J and Ranoarisoa, MP and Raharijaona, S and Rabeharisoa, L and Plassard, C and Mayad, E and Bernard, L and Becquer, T and Blanchart, E	agfm	Included	Included	Included		LABY	yes	no agroforestry focus	English
Synergies and tradeoffs in natural regulation of crop pests and diseases under plant species diversification	It has been suggested that increasing plant species diversity (PSD) in agroecosystems at different spatiotemporal scales reduces the impacts of crop pests and diseases as well as the dependence on synthetic plant protection products. This principle was applied to a range of tropical case studies. These studies involved various pests and pathogens with contrasting life history traits, different cr…	2021	CROP PROTECTION	146			Ratnadass, A and Avelino, J and Fernandes, P and Letourmy, P and Babin, R and Deberdt, P and Deguine, JP and Grechi, I and Naudin, K and Rhino, B and DeClerck, F and Kadi, HA and Mahob, R and Rabary, B and Rafarasoa, LS and Lescourret, F and van den Berg, J	agfm	Included	Excluded	Included	not Madagascar	LABY	yes	no agroforestry focus	English
Disciplines, Sectors, Motivations and Power Relations in Forest Landscape Restoration	Understanding the diversity of stakeholders involved in large scale forest restoration is essential to its success as restoration is fundamentally about people. Stakeholders may be categorized in different ways, recognizing that categories hide unique differences. When dealing with landscapes or large scales, stakeholders can be found at different spatial scales, and those involved in the restora…	2021	ECOLOGICAL RESTORATION	39	1	16-26	Mansourian, S	agfm	Included	Included	Excluded		LABY	yes	no agroforestry focus	English
Using Utilitarian Plants for Lemur Conservation	Nature and species conservation often conflict with intensive natural resource or land use. Many protected areas are too small for long-term conservation of viable vertebrate populations, especially in Madagascar, and forests are subject to exploitation for a variety of natural resources. Trying to exclude people from the use of these resources has not been successful during economic, natural, or…	2021	INTERNATIONAL JOURNAL OF PRIMATOLOGY				Konersmann, C and Noromiarilanto, F and Ratovonamana, YR and Brinkmann, K and Jensen, K and Kobbe, S and Kohl, M and Kuebler, D and Lahann, P and Steffens, KJE and Ganzhorn, JU	agfm	Included	Excluded	Included		Dominic	yes	no agroforestry focus	English
Effects of seasonal climatic variations on physiology and phenology of Litchi chinensis Sonn. in Madagascar	Introduction - The phenology of lychee (Lychee chinensis Sonn.) varies as a function of the developmental stage and season. Number and sex of flowers are dependent on climatic conditions. The aim of this study was to determine the impacts of climate (temperatures and rainfalls) on the lychee tree development. Materials and methods - Plant physiology and phenology were studied in the field during …	2019	FRUITS	74	3	97-109	Solo, NR and Ramanankierana, HP and Miasa, E and Donno, D and Baohanta, RH and Rakotoniaina, EN and Soifoini, T and Giacoma, C and Beccaro, GL	cropm	Included	Excluded	Included	not agroforestry focused	DOMINIC	yes	no agroforestry focus	English
Food security and food quality among vanilla farmers in Madagascar: the role of contract farming and livestock keeping	The northeastern SAVA region of Madagascar is the largest vanilla producing area in the world and is flourishing due to a large global demand for natural vanilla. Although the general socio-economic situation has regionally improved because of high vanilla prices, little is known about the nutritional status of local vanilla farmers. We used a 12-month longitudinal food survey to analyze food sec…	2021	FOOD SECURITY	13	4	981-1012	Andriamparany, JN and Hanke, H and Schlecht, E	cropm	Included	Included	Included		DOMINIC	yes	no agroforestry focus	English
"Nobody wants to kill" Economies of affect and violence in Madagascar's vanilla boom	Vanilla prices in Madagascar have reached historic highs. For the country's vanilla-producing smallholders, the influx of new wealth has resulted in profound affective changes-in large part owing to vanilla theft, which has become widespread. Anxiety and anger are rampant in vanilla-producing communities, and these feelings are increasingly channeled into deadly mob violence against accused thiev…	2020	AMERICAN ETHNOLOGIST	47	3	249-263	Osterhoudt, SR	cropm	Included	Included	Included	worth checking whole paper	LABY	yes	no agroforestry focus	English
The Elimination of Madagascar's Vanilla Marketing Board, 10 Years on	This paper explores how the elimination of Madagascar's Vanilla Marketing Board (VMB) in 1993 affected prices paid to farmers, incentives and indicators of poverty and inequality using household survey data and simulation analysis. Following the reforms, margins between FOB and farmgate prices have narrowed down, and the analysis of changes in poverty and inequality based on household surveys sug…	2009	JOURNAL OF AFRICAN ECONOMIES	18	3	388-430	Cadot, O and Dutoit, L and de Melo, J	cropm	Included	Included	Included	worth checking whole paper	DOMINIC	yes	no agroforestry focus	English
The Fruit Farmers' Challenges and the GlobalGap Norms Requirements. Toamasina, Madagascar	Madagascar offers considerable agro-ecological potential in agricultural production, especially in fruit. This led the country as the top leader on the European market. However, fruit quality is not yet mastered by the actors of the channel. The new European Union regulations to respond to GlobalGAP (EurepGAP) fruits and vegetables traceability requirement constrains exporters to keep on their ac…	2011	I ALL AFRICA HORTICULTURAL CONGRESS	911		269-278	Ramananarivo, R and Ramananarivo, S and Mahafeno, AO and Imbiky, H and Raharijaona, LJ	cropm	Included	Included	Included		LABY	Yes	no agroforestry focus	English
AGRICULTURE-LED GROWTH - FOODGRAINS VERSUS EXPORT CROPS IN MADAGASCAR	This article compares the growth-generating power of alternative agricultural development strategies in Madagascar. Projections from a semi-input-output model and a recently developed social accounting matrix suggest that both paddy and export crops stimulate strong linkages with other sectors of the Malagasy economy. But since paddy output can be increased at lower cost, investment in rehabilita…	1993	AGRICULTURAL ECONOMICS	9	2	165-180	DOROSH, P and HAGGBLADE, S	cropm	Included	Included	Excluded		LABY	yes	no agroforestry focus	English
Unexpectedly diverse forest dung beetle communities in degraded rain forest landscapes in Madagascar	Tropical forests, which harbor high levels of biodiversity, are being lost at an alarming speed. Madagascar, a biodiversity hotspot, has lost more than half of its original forest cover. Most of the remaining forests are small fragments of primary and secondary forest with differing degrees of human impact. These forests, as well as coffee and fruit plantations, may be important in supporting the…	2020	BIOTROPICA	52	2	351-365	Torppa, KA and Wirta, H and Hanski, I	cropm	Included	Included	Excluded	not agroforestry focused	DOMINIC	yes	no agroforestry focus	English
Range Extension and Behavioural Observations of the Recently Described Sheth's Dwarf Lemur (Cheirogaleus shethi)	Sheth's dwarf lemur, Cheirogaleus shethi, is a small, recently discovered nocturnal primate endemic to northern Madagascar. Unlike many other nocturnal lemurs, C. shethi lives sympatrically with morphologically similar species of its cryptic genus, making it difficult for biologists to determine its population density and distribution. Here, we present new data and observations of this species. D…	2018	FOLIA PRIMATOLOGICA	88	5	401-408	Hending, D and Andrianiaina, A and Rakotomalala, Z and Cotton, S	cropm	Included	Included	Excluded		DOMINIC	yes	no agroforestry focus	English
A new sustainability model for measuring changes in power and access in global commodity chains: through a smallholder lens	High-value agricultural commodities face substantial economic, environmental and social sustainability challenges. As a result, commodity industries are adopting sustainable supply-and value-chain models to make production more efficient, traceable and risk-averse. These top-down models often focus on giving higher prices to smallholder producers. While an important component of sustainability, t…	2019	PALGRAVE COMMUNICATIONS	5			Neimark, B and Osterhoudt, S and Alter, H and Gradinar, A	cropm	Included	Included	Included		LABY	yes	no agroforestry focus	English
Ylang-ylang [Cananga odorata (Lam.) Hook.f. & Thomson]: a barely known essential oil plant in an industry at risk	Ylang-ylang [Cananga odorata (Lam.) Hook.f. & Thomson]: a barely known essential oil plant in an industry at risk. Cananga odorata is a tropical tree from the Annonaceae family, native of Indonesia. Only the forma genuina can be called ylang-ylang. Nowadays, it is mainly cultivated in the Indian Ocean Islands in order to extract the ylang-ylang essential oil for the cosmetic industry. Ylang-ylang…	2010	BIOTECHNOLOGIE AGRONOMIE SOCIETE ET ENVIRONNEMENT	14	4	693-705	Benini, C and Danflous, JP and Wathelet, JP and du Jardin, P and Fauconnier, ML	cropm	Included	Included	Included		DOMINIC	yes	no agroforestry focus	French
Postharvest treatments of wild pepper (Piper spp.) in Madagascar	Introduction. A study on postharvest treatments of wild peppers was carried out in Madagascar with the aim of describing the local practices and measuring their impacts on the quality of the products. Materials and methods. Four distinct pepper production systems (PPS) were observed, described and compared in two separate areas in East Madagascar. Major quality characteristics (piperine and essen…	2014	FRUITS	69	5	371-380	Weil, M and Descroix, F and Sing, ASC and Boulanger, R and Hoarau, M and Levesque, A and Bohuon, P	cropm	Included	Included	Excluded		LABY	yes	no agroforestry focus	English
Jatropha mahafalensis for rural energy supply in south-western Madagascar?	In many parts of the eastern African region wood-based fuels will remain dominant sources of energy in coming decades. Pressure on forests, especially in semi-arid areas will therefore continue increasing. In this context the role of liquid biofuels as substitutes for firewood and charcoal, to help reducing pressure on woody biomass and contributing to a better energy security of rural communitie…	2015	ENERGY FOR SUSTAINABLE DEVELOPMENT	28		60-67	Ehrensperger, A and Randriamalala, JR and Raoliarivelo, LIB and Husi, JM	cropm	Included	Included	Included		DOMINIC	yes	no agroforestry focus	English
Jatropha mahafalensis oil from Madagascar: Properties and suitability as liquid biofuel	Access to affordable and renewable sources of energy is crucial to reducing poverty and enhancing rural development in countries of the global South. Straight vegetable oil was recently identified as a possible alternative to conventional biomass for rural energy supply. In this context, the Jatropha curcas Linn. species has been extensively investigated with regard to its potential as a biofuel …	2013	ENERGY FOR SUSTAINABLE DEVELOPMENT	17	4	326-330	Sonnleitner, A and Rathbauer, J and Randriamalala, JR and Raoliarivelo, LIB and Andrianarisoa, JH and Rabeniala, R and Ehrensperger, A	cropm	Included	Included	Included	worth checking whole paper	LABY	yes	no agroforestry focus	English
The short and forgotten history of rubber in Madagascar: the first controversy between biodiversity conservation and natural resource exploitation	From 1891 to 1914, Madagascar was producing forest rubber for export to Europe. Although Madagascar's contribution to the world rubber market was very modest, this episode had major consequences for the island's ecology. Many endemic species were exploited, with a view to maximising short-term productivity with no consideration for sustainability. This was one of the first cases of biological res…	2016	BOIS ET FORETS DES TROPIQUES		328	27-44	Danthu, P and Razakamanarivo, H and Deville-Danthu, B and Fara, LR and Le Roux, Y and Penot, E	cropm	Included	Included	Included		DOMINIC	yes	no agroforestry focus	English
Effect of pruning history on growth and dry mass partitioning of jatropha on a plantation site in Madagascar	While technical aspects of oil processing of seeds of jatropha are under intensive investigation, comparably little is known about the performance of jatropha in the field. We investigated the effects of water availability (rainfed versus irrigated) and pruning-induced differences in plant stature on growth, biomass partitioning, and canopy size at a plantation site in Madagascar in 2010. Plants …	2011	BIOMASS & BIOENERGY	35	12	4892-4900	Rajaona, AM and Brueck, H and Asch, F	cropm	Included	Included	Included		LABY	yes	no agroforestry focus	English
Effects of Genotype, Direct Sowing and Plant Spacing on Field Performance of Jatropha curcas L.	The tropical multiuse tree Jatropha curcas L. (jatropha) is highly promoted as oilseed crop for biodiesel production and for climate change mitigation, but cultivation practices require further research. The objectives of this study were to assess the effects of varying plant spacings (2.0 m x 4 m compared to 1.5 m x 4 m), crop establishment methods (raising plantlets in a nursery prior to planti…	2019	AGRONOMY-BASEL	9	8		Andrianirina, ZT and Martin, M and Dongmeza, E and Senger, E	cropm	Included	Included	Excluded		DOMINIC	yes	no agroforestry focus	English
Large-scale biofuel production and food security of smallholders: Evidence from Jatropha in Madagascar	Large-scale agricultural investments in land and biofuel feedstock production have been found to lead to positive employment, growth and poverty reduction effects. However, these outcomes depend on the institutional context and the type of investment. This article aims to provide insights into the relationship between wage work for a large-scale Jatropha project and household food security, measu…	2019	FOOD SECURITY	11	2	431-445	Bosch, C and Zeller, M	cropm	Included	Included	Included		LABY	yes	no agroforestry focus	English
Fusarium oxysporum f. sp radicis-vanillae is the causal agent of root and stem rot of vanilla	Root and stem rot (RSR) is a very detrimental disease of vanilla worldwide. Fusarium oxysporum is frequently associated with the disease but other Fusarium species are also reported. In this international study, 52 vanilla plots were surveyed in three of the most important vanilla producing countries (Madagascar, Reunion Island and French Polynesia) in order to determine the aetiology of RSR dise…	2016	PLANT PATHOLOGY	65	4	612-625	Koyyappurath, S and Atuahiva, T and Le Guen, R and Batina, H and Le Squin, S and Gautheron, N and Hermann, VE and Peribe, J and Jahiel, M and Steinberg, C and Liew, ECY and Alabouvette, C and Besse, P and Dron, M and Sache, I and Laval, V and Grisoni, M	cropm	Included	Included	Excluded		LABY	yes	no agroforestry focus	English
The beautiful hills: half a century of vanilla (Vanilla planifolia Jacks. ex Andrews) breeding in Madagascar	An ambitious vanilla (Vanilla planifolia Jacks. ex Andrews) breeding program was started in Madagascar in the early 1950s to control Fusariosis, a serious crop disease caused by the soil fungus Fusarium oxysporum. The breeding program has produced tens of thousands of new vanilla genotypes of which a small number have been selected and conserved. This article examines the history of the Malagasy …	2021	GENETIC RESOURCES AND CROP EVOLUTION	68	5	1691-1708	Grisoni, M and Nany, F	cropm	Included	Included	Included		LABY	yes	no agroforestry focus	English
The Persistence of Self-Provisioning Among Smallholder Farmers in Northeast Madagascar	In the Andapa region of northeast Madagascar, smallholders cultivating swidden hill rice (tavy) for subsistence are pressing against neighboring nature reserves. A dominant policy approach to reducing this pressure requires that smallholders abandon tavy and purchase rice from proceeds obtained from their environmentally sustainable commercial crops, vanilla and coffee. Economic liberalization po…	2015	HUMAN ECOLOGY	43	6	811-826	Laney, R and Turner, B	cropm	Included	Included	Included		DOMINIC	yes	no agroforestry focus	English
The clove tree and its products (clove bud, clove oil, eugenol): prosperous today but what of tomorrow's restrictions?	Context of the study - The clove tree, farmed primarily in Indonesia, Madagascar, the Comoros, Tanzania and Sri Lanka, produces two major commodities: the clove and the eugenol-rich essential oil. At the present time, the clove caters to the spice market, which is concentrated in India, as well as the market for the traditional Indonesian cigarette, the kretek, which accounts for 70% of world out…	2020	FRUITS	75	5	224-242	Danthu, P and Simanjuntak, R and Fawbush, F and Tsy, JMLP and Razafimamonjison, G and Abdillahi, MM and Jahiel, M and Penot, E	cropm	Included	Included	Included	worth checking whole paper	DOMINIC	yes	no agroforestry focus	English
Capabilities Under Telecoupling: Human Well-Being Between Cash Crops and Protected Areas in North-Eastern Madagascar	Global change processes are increasing their pace and reach, leading to telecoupled situations, where distant factors come to outpace local determinants of land use change. Often, these dynamics drive agricultural intensification processes, with as yet unclear implications for the well-being of human populations living in the areas affected. This study explores how two key telecoupling dynamics a…	2020	FRONTIERS IN SUSTAINABLE FOOD SYSTEMS	3			Llopis, JC and Diebold, CL and Schneider, F and Harimalala, PC and Patrick, L and Messerli, P and Zaehringer, JG	cropm	Included	Included	Included		DOMINIC	yes	no agroforestry focus	English
Monastic Myzopoda: the foraging and roosting ecology of a sexually segregated Malagasy endemic bat	We studied the social organization, use of foraging habitat, roost switching and diet of the sucker-footed bat Myzopoda aurita in south-eastern Madagascar. All 138 bats caught were males, 18 of which were selected for radio-tracking. The areas individual bats used for foraging varied between 7 and 108 ha (100% minimum convex polygon). Bats foraged close the roost for the first hour after emergenc…	2010	JOURNAL OF ZOOLOGY	282	2	130-139	Ralisata, M and Andriamboavonjy, FR and Rakotondravony, D and Ravoahangimalala, OR and Randrianandrianina, FH and Racey, PA	cropm	Included	Included	Excluded	not agroforestry focused	LABY	yes	no agroforestry focus	English
Litchi Fruit and Honey Production: Positive Externalities	The East coast of Madagascar is famous for the quality of its litchi fruit and its honey. The annual litchi production, approximately 40,000 t fruit and 10 t honey justifies an economic study on the externalities of this sector. The objective of the study consists of verifying the hypothesis that positive externalities should motivate farmers towards the two products. Preliminary studies of the t…	2011	XXVIII INTERNATIONAL HORTICULTURAL CONGRESS ON SCIENCE AND HORTICULTURE FOR PEOPLE (IHC2010): INTERNATIONAL SYMPOSIUM ON HORTICULTURE FOR DEVELOPMENT	921		187-195	Ramananarivo, S and Andriamanalina, SI and Raharijaona, JL and Ralihalizara, J and Ramananarivo, R	cropm	Included	Included	Excluded		LABY	yes	no agroforestry focus	English
Use of Flemingia congesta for the agrobiological management of soils under coffee in Madagascar (specific case of C-arabica in the highlands)	C. arabica is grown in the highlands of Madagascar, where the climate is often harsh and extreme and soils are generally degraded, poor in organic matter and assimilable nutrients and easily eroded in the absence of a plant cover. Using F. congesta as a cover crop under coffee is one way of ensuring effective agrobiological soil management. The species has already proved its worth in low-altitude…	1999	AGROBIOLOGICAL MANAGEMENT OF SOILS AND CROPPING SYSTEMS			621-625	Randriamarotia, D and Rajaonarivo, A	cropm	Included	Included	Included		LABY	yes	no agroforestry focus	English
[truncated: 12 more columns]
